# Supplementary material for: Effect of VAChT reduction on lung alterations induced by exposure to iron particles in an asthma model
Source: J Inflamm (Lond). 2024 Jul 3;21:24. doi: 10.1186/s12950-024-00399-6 (PMC11223391; doi:10.1186/s12950-024-00399-6)
Supplement: Supplementary file 1 — Supplementary Material 1. Data regarding immunohistochemistry describing markers, dilutions, secondary antibodies, AQ and specifications. [file 12950_2024_399_MOESM1_ESM.xlsx]

## Sheet: Planilha1
Marker	Dilution	Secondary Antibody	Specification
TNF-α	1:10000	Anti-mouse	SC 52746 - Mouse monoclonal; Santa Cruz Biotechnology, CA, USA
NF-κB	1:500	Anti-mouse	SC-8008 - Mouse Monoclonal; Santa Cruz Biotechnology, CA, USA
IL-4	1:15000	Anti-mouse	SC-53084 - Mouse Monoclonal; Santa Cruz Biotechnology, CA, USA
IL-5	1:100	Anti-rabbit	SC-395334 - Mouse Monoclonal; Santa Cruz Biotechnology, CA, USA
IL-13	1:8000	Anti-goat	SC-393365 - Mouse Monoclonal; Santa Cruz Biotechnology, CA, USA
IL-17	1:3000	Anti-rabbit	SC-7927 - Rabbit Polyclonal; Santa Cruz Biotechnology, CA, USA
TGF-β	1:700	Anti-mouse	SC-130348 - Mouse monoclonal; Santa Cruz Biotechnology, CA, USA
MMP-9	1:50	Anti-rabbit	SC-393859 - Mouse Monoclonal; Santa Cruz Biotechnology, CA, USA
TIMP-1	1:100	Anti-mouse	LS - C299465 - Polyclonal Rabbit; LSBio
iNOS	1:500	Anti-mouse	SC-7271 - Rabbit Polyclonal; Santa Cruz Biotechnology, CA, USA
8-PGF-2α	1:4000	Anti-goat	Oxford Biomed Resear IS-20
AChRα-7	1:400	Anti-rat	SC-59607 - Rat Monoclonal; Santa Cruz Biotechnology, CA, USA
